# Supplementary material for: Role of membrane compartment occupied by Can1 (MCC) and eisosome subdomains in plant pathogenicity of the necrotrophic fungus Alternaria brassicicola
Source: BMC Microbiol. 2019 Dec 16;19:295. doi: 10.1186/s12866-019-1667-4 (PMC6916069; doi:10.1186/s12866-019-1667-4)
Supplement: Supplementary file 1 — Additional file 1: Table S1: List of primers used in this study. [file 12866_2019_1667_MOESM1_ESM.xlsx]

## Sheet: Feuil1
Gene	Use	Primers
Hph	Transformant validation	NCL37F : CGTTGCAAGACCTGCCTGAA
		NCL38R : GGATGCCTCCGCTCGAAGTA
Nat	Transformant validation	NAT37F : GTCTCAAGTCCCGTGGATGT
		NAT38R : TTCGGTTCCCTTTCTCTCCT
GFP	GFP fusion validation	F : TGCTCAGGTAGTGGTTGTCG
		R : CACATGAAGCAGCACGACTT
AbPil1a	5' flanking regions for KO	F : CCACTGGTCAATGCTGGCTA
		R : GTCGTGACTGGGAAAACCCTGGCGGCGTGAGTTGGAAGAATGCA
	3' flanking regions for KO	F : TCCTGTGTGAAATTGTTATCCGCTACTGGCGACTTATACCCCTG
		R : CATTCATCCTGATTGCCCCG
	Nested for KO	F : TTGGACCCTCACGTACAGTC
		R : GAATGGATGGTGGGTTTCGG
	Internal sequences for KO checking	IntF : AAGGAACCCAACTCACCCAA
		IntR : CTGGGAGAGCTTGGAGGAAA
	5' flanking regions for fusion GFP	F : TACCAATTCGATGCCATGCG
		R : CTCCTCGCCCTTGCTCACCATTCCTCCTCCAGCGCCAACGATCCTCTCGTCGTC
	3' flanking regions for fusion GFP	F : TCCTGTGTGAAATTGTTATCCGCTACGTTCCACTGATGGCTTGAGCAGT
		R : AGGACGATTCGAAAAGCTGC
	Nested for fusion GFP	F : GAGCACTGCGAGAAGTTGG
		R : TTCGAAAAGCTGCTCGTCTC
AbPil1b	5' flanking regions for KO	F : GGGGTGAGATCACCGAACTA
		R : GTCGTGACTGGGAAAACCCTGGCG ACCATTTGTCGAATGTGCTG
	3' flanking regions for KO	F : TCCTGTGTGAAATTGTTATCCGCT CAAGAGGGACGGAAAAGACA
		R : TAGGTTGATCGGAGGAGGAG
	Nested for KO	F : AAGGTTGGCACACCCAAATA
		R : GTCGGAGGGGAATAGTTGGT
	Internal sequences for KO checking	IntF : GCAGATCATCCTAGCCAAGC
		IntR : GATGGGCTCAACATCCAACT
	5' flanking regions for fusion GFP	F : GAAGCCACAGAGGACGAAAC
		R : CTCCTCGCCCTTGCTCACCATTCCTCCTCCAGCCGCATTGGGAACCTCCT
	3' flanking regions for fusion GFP	F : TCCTGTGTGAAATTGTTATCCGCT CAAGAGGGACGGAAAAGACA
		R : TAGGTTGATCGGAGGAGGAG
	Nested for fusion GFP	F : TGCAGAAATCGCAGAACAAG
		R : GTCGGAGGGGAATAGTTGGT
AbNce102	5' flanking regions for KO	F : GTCCGCATCACGCGTATAGT
		R : GTCGTGACTGGGAAAACCCTGGCGGAAATCGTGGATGGATGGTC
	3' flanking regions for KO	F : TCCTGTGTGAAATTGTTATCCGCTGCTCTTGGAACACACGATCA
		R : ATGGTCTCTTGTCCCCAATG
	Nested for KO	F : TGCAGATCAAAACCTCAGCA
		R : GTTTGGCGTTGTCGTCTTTT
	Internal sequences for KO checking	IntF : GGTGGTTGTTCACATTGCTG
		IntR : GGCTCATAGAAGGACCACCA
	5' flanking regions for fusion GFP	F : CTCTTCCCGCATACATTGGC
		R : CTCCTCGCCCTTGCTCACCATTCCTCCTCCAACCTGGCTCATAGAAGGAC
	3' flanking regions for fusion GFP	F : TCCTGTGTGAAATTGTTATCCGCTGATGCCTGCGGCCCCTATT
		R : TGATGAGGCTTCTGAACCCA
	Nested for fusion GFP	F : ACAGCTGCTCGAATGACGTA
		R : ATGGAATGGTGTTTGGCGTT
AbSur7	5' flanking regions for fusion GFP	F : ACCTATGACGAAACTCCGCA
		R : CTCCTCGCCCTTGCTCACCATTCCTCCTCCCGGAGAGTAGTCCCTGGTCTTGCGT
	3' flanking regions for fusion GFP	F : TCCTGTGTGAAATTGTTATCCGCTACTGGTGCCGGAAGGGTAAGGGT
		R : AAAGGACGTTGGATGAGGGT
	Nested for fusion GFP	F : GTACTAACTTGACCAGCGCA
		R : GCAGCAGATATGGTTGTGCA
F: Forward primer ; R : Reverse primer
